# Supplementary material for: The roots of a colony: establishment and growth of a Magellanic Penguin breeding site in Patagonia, Argentina
Source: PeerJ. 2026 Jul 23;14:e21594. doi: 10.7717/peerj.21594 (PMC13401844; doi:10.7717/peerj.21594)
Supplement: Supplemental Information 1 [file peerj-14-21594-s001.r]

###################################################====ABUNDANCE====################################################
#1. CONFIDENCE INTERVALS 
#necessary libraries
library(boot)

#data
#Nbp=number of breeding pairs
Year <- 2008:2022
Nbp <- c(6, 13, 79, 175, 438, 675, 1314, 1645, 1576, 1646, 1823, 2663, 3227, 3579, 4048)  
#Define time (to put years in 1,2,3,...)
t <- Year - min(Year)
#Create model assuming exponential growth
model <- lm(log(Nbp) ~ t)
#Get log(Nbp) fitted and residuals of the model
fitted_valores <- fitted(model) 
residuals_valores <- residuals(model)

#Bootstrap of residuals 
library(boot)
br <- function(data, indices) {
  
  #a. Resample residuals
  resampled_residuals <- sample(residuals_valores, replace = TRUE)
  
  #b. Reconstruct logNbp
  new_logN <- fitted_valores + resampled_residuals
  
  #c. Convert predicted log(Nbp) back to abundance scale
  new_nbp <- exp(new_logN)
  
  #d. Re-ajust model
  new_model <- lm(log(new_nbp) ~ t)
  
  #e. Extract growth rate
  r_boot <- coef(new_model)[2]
  
  #f. Extract finite growth rate
  lambda_boot <- exp(r)
}
#Execute bootstrap
library(boot)

set.seed(123)

boot_results <- boot(
  data = Nbp,
  statistic = br,
  R = 1000
)

#Lambda estimation
lambda_est <- mean(boot_results$t)
lambda_est

#95% confidence interval
boot_ci <- boot.ci(boot_results, type = "perc")
boot_ci

#2. NUMBER OF BREEDING PAIRS VS. YEAR (FIGURE1)
#necessary libraries
library(ggplot2)
library(ggplot2)
install.packages("ggrepel")  
library(ggrepel)

#data
abundance <- data.frame(
  Year = 2008:2022,
  Nbp = c(6, 13, 79, 175, 438, 675, 1314, 1645, 1576, 1646, 1823, 2663, 3227, 3579, 4048)
)

#vjust to move vertically
avjust_vector <- rep(-1, 15)
avjust_vector[11] <- -1.5   #down
avjust_vector[12] <- -1.4   

#nudge_x to move horizontally
anudge_x_vector <- rep(0, 15)  #initially with no displacement
anudge_x_vector[6] <- -0.2     #left
anudge_x_vector[7] <- -0.1     
anudge_x_vector[11] <- -0.3     
anudge_x_vector[12] <- -0.2     
anudge_x_vector[13] <- -0.1     
anudge_x_vector[14] <- -0.2     

# ==== Graph ====
a <- ggplot(abundance, aes(x = Year, y = Nbp)) +
  geom_line(color = "black", linewidth = 1) +
  geom_point(color = "black", size = 3) +
  geom_text(aes(label = Nbp), 
            vjust = avjust_vector,
            nudge_x = anudge_x_vector) +
  scale_x_continuous(breaks = abundance$Yearag, expand = expansion(add = c(0.5,1))) +
  ylim(0, max(abundance$Nbp)*1.1) +
  labs(
    x = "Year",
    y = "Number of breeding pairs"
  ) +
  theme_minimal() +
  theme(
    panel.grid = element_blank(),           #erase grid
    axis.line = element_blank(),            #no aixs lines
    panel.background = element_rect(fill = "white", color = NA),
    plot.background  = element_rect(fill = "white", color = NA),
    plot.margin = unit(c(1, 2, 1, 1), "cm"),
    clip = "off",
    axis.title.x = element_text(margin = margin(t = 15)),   #move x axis label down
    axis.title.y = element_text(margin = margin(r = 15))    #move y axis label left 
  )

print(a)
ggsave("number of bp.png", plot = a, width = 8, height = 6, units = "in", dpi = 300)

######################################====COMPARISON ASSUMING CLOSED POPULATION====#################################
#(FIGURE2) 
#necessary libraries 
library(ggplot2)
library(scales)

#data
yearc <- 2008:2022
pairs_obs <- c(6, 13, 79, 175, 438, 675, 1314, 1645, 1576, 1646, 1823, 2663, 3227, 3579, 4048)
df3 <- data.frame(Year = yearc, Sample = "Breeding pairs", Numberbp = pairs_obs)

#Closed population
pairs_theoretical <- c(rep(NA, 4), pairs_obs[1:(length(pairs_obs) - 4)])
df4 <- data.frame(Year = yearc, Sample = "Optimal recruitment", Numberbp = pairs_theoretical)

#Combine
datos_comparison <- rbind(df3, df4)

# ==== Graph ====
P <- ggplot(datos_comparison, aes(x = Year, y = Numberbp, color = Sample)) +
  geom_line(linewidth = 1) +   # only line
  scale_color_manual(values = c("Breeding pairs" = "black", "Optimal recruitment" = "grey50")) +
  scale_x_continuous(
    breaks = datos_comparison$Year,
    expand = expansion(add = c(0.5, 1))
  ) +
  scale_y_continuous(
    labels = label_number(accuracy = 1),
    expand = expansion(mult = c(0, 0.15))
  ) +
  labs(
    x = "Year",
    y = "Breeding pairs",
    color = ""
  ) +
  theme_minimal() +
  theme(
    panel.grid = element_blank(),
    axis.line = element_blank(),
    panel.background = element_rect(fill = "white", color = NA),
    plot.background  = element_rect(fill = "white", color = NA),
    plot.margin = unit(c(1, 2, 1, 1), "cm"),
    clip = "off",
    axis.title.x = element_text(margin = margin(t = 15)),
    axis.title.y = element_text(margin = margin(r = 15)),
    legend.position = "top"
  )

print(P)

#save PNG
ggsave(
  filename = "comparisonoptimalobserved.png",  
  plot = P,                         
  width = 10,                        
  height = 6,                        
  units = "in",                       
  dpi = 300     ) 

#################################################====BREEDING SUCCESS====##################################################
#(FIGURE3)
#data
Year_er <- c('2008', '2009', '2010', '2011', '2012', '2013', '2020', '2022')
ER <- c(0, 1.5,0,0.71,1.05,0.85,0.88, 1.02) 
# Colors (grey pozzi 2015)
colores <- c("grey", "grey", "grey", "grey", "grey","grey", "black", "black")
# Graph
barplot(ER,
        names.arg = Year_er,
        col = colores,
        border = "black",
        xlab = "Year",
        ylab = "Breeding success (fledged chicks/nest)",
        main = "")

#################################################====AREA OCCUPATION====##################################################
#(FIGURE4)
#necessary libraries
library(ggplot2)
library(scales) 

#data
# GULF SECTOR: 15 years
Year <- 2008:2022
GS <- c(403,1115,4732,12247,53876,104389,173216,243337,201840,215426,276542,330922,282405,278281,200000)
df1 <- data.frame(Year = Year, Sector = "Gulf sector", Area = GS)

# ATLANTIC SECTOR: 13 years
Year <- 2008:2022
AS <- c(0,0,2800,6966,11623,12979,13015,13070,12992,12992,12992,12992,12992,12992,20549)
df2 <- data.frame(Year = Year, Sector = "Atlantic sector", Area = AS)

# Combine
datos_area <- rbind(df1, df2)

# Deactivate scientific notation 
options(scipen = 999)

#Create auxiliar column for labels
datos_area$Label <- datos_area$Area

# Atlantic sector: let only one label in repeated years
mask <- datos_area$Sector == "Atlantic sector" & datos_area$Year %in% 2016:2021
mid_year <- 2018
datos_area$Label[mask & datos_area$Year != mid_year] <- NA

#Adjustment vectors
aovjust_vector <- rep(-1.5, nrow(datos_area))  # default
aonudge_x_vector <- rep(0, nrow(datos_area))   # initially with horizontal displacement

#Gulf sector
aovjust_vector[datos_area$Sector == "Gulf sector"] <- -3

#Year
aovjust_vector[datos_area$Sector == "Gulf sector" & datos_area$Year %in% c(2012, 2013)] <- -2.4 
aovjust_vector[datos_area$Sector == "Gulf sector" & datos_area$Year %in% c(2015, 2019, 2021)] <- -1 
aovjust_vector[datos_area$Sector == "Gulf sector" & datos_area$Year == 2022] <- 2                 
aovjust_vector[datos_area$Sector == "Gulf sector" & datos_area$Year == 2014] <- -2
aonudge_x_vector[datos_area$Sector == "Gulf sector" & datos_area$Year == 2014] <- -0.4
aovjust_vector[datos_area$Sector == "Gulf sector" & datos_area$Year == 2016] <- -1.7
aovjust_vector[datos_area$Sector == "Gulf sector" & datos_area$Year == 2017] <- -2.5
aovjust_vector[datos_area$Sector == "Gulf sector" & datos_area$Year == 2018] <- -1.3
aonudge_x_vector[datos_area$Sector == "Gulf sector" & datos_area$Year == 2018] <- -0.4
aovjust_vector[datos_area$Sector == "Gulf sector" & datos_area$Year == 2020] <- -1
aonudge_x_vector[datos_area$Sector == "Gulf sector" & datos_area$Year == 2020] <- 0.5
aovjust_vector[datos_area$Sector == "Gulf sector" & datos_area$Year == 2021] <- -0.6
aonudge_x_vector[datos_area$Sector == "Gulf sector" & datos_area$Year == 2021] <- 1
aonudge_x_vector[datos_area$Sector == "Gulf sector" & datos_area$Year == 2013] <- -0.2  # valor 6
aonudge_x_vector[datos_area$Sector == "Gulf sector" & datos_area$Year == 2022] <- 0.2   # valor 15


# ==== Graph ====
o <- ggplot(datos_area, aes(x = Año, y = Area, color = Sector)) +
  geom_line(linewidth = 1) +
  geom_point(size = 3) +
  geom_text(
    aes(label = Label),
    vjust = aovjust_vector,
    nudge_x = aonudge_x_vector,
    size = 3,
    na.rm = TRUE
  ) +
  scale_color_manual(values = c("Gulf sector" = "black", "Atlantic sector" = "grey50")) +
  scale_x_continuous(
    breaks = datos_area$Año,
    expand = expansion(add = c(0.5, 1))
  ) +
  scale_y_continuous(
    labels = label_number(accuracy = 1),
    expand = expansion(mult = c(0, 0.15))
  ) +
  labs(
    x = "Year",
    y = "Area (m2)",
    color = ""
  ) +
  theme_minimal() +
  theme(
    panel.grid = element_blank(),
    axis.line = element_blank(),
    panel.background = element_rect(fill = "white", color = NA),
    plot.background  = element_rect(fill = "white", color = NA),
    plot.margin = unit(c(1, 2, 1, 1), "cm"),
    clip = "off",
    axis.title.x = element_text(margin = margin(t = 15)),
    axis.title.y = element_text(margin = margin(r = 15)),
    legend.position = "top"
  )

print(h)

#save as PNG
ggsave(
  filename = "areaoccupation.png",  # name
  plot = h,                         # object 
  width = 10,                        # width
  height = 6,                        # height
  units = "in",                       # units
  dpi = 300                           # resolution
)

#################################################====DENSITY====##################################################
#(FIGURE5)
#necessary libraries
library(ggplot2)

#data
densit <- data.frame(
  Year = 2008:2022,
  Densidad = c(1.488833747,1.165919283,1.048858205, 0.910841618,0.668712499, 0.575114171, 0.705575334, 0.641558148, 0.733596485, 0.720608709, 0.629632444, 0.774321487, 1.092428156, 1.228744168, 1.835419793)
)

# Adjustment vectors
dvjust_vector <- rep(-1.5, nrow(densit))   #default
dvjust_vector[5] <- -2.5                  #up

dnudge_x_vector <- rep(0, nrow(densit))    #no displacement
dnudge_x_vector[c(12,14)] <- -0.2         #left
dnudge_x_vector[2]<-0.2                  #right

# ==== Graph ====
d <- ggplot(densit, aes(x = Year, y = Densidad)) +
  geom_line(color = "black", linewidth = 1) +
  geom_point(color = "black", size = 3) +
  geom_text(aes(label = sprintf("%.2f", Densidad)),
            vjust = dvjust_vector,
            nudge_x = dnudge_x_vector,
            size = 3) +
  scale_x_continuous(breaks = densit$Yeard,
                     expand = expansion(add = c(0.5,1))) +  #horizontal extra space
  ylim(0, max(densit$Densidad)*1.1) +               #up space
  labs(
    x = "Year",
    y = "Nest density (Number of breeding pairs/100m2)"
  ) +
  theme_minimal() +
  theme(
    panel.grid = element_blank(),                  #remove grid
    axis.line = element_blank(),                   #no axis lines
    panel.background = element_rect(fill = "white", color = NA),
    plot.background  = element_rect(fill = "white", color = NA),
    plot.margin = unit(c(1, 2, 1, 1), "cm"),      # extra margin
    clip = "off",  
    axis.title.x = element_text(margin = margin(t = 15)),  # move x axis title
    axis.title.y = element_text(margin = margin(r = 15))   # move y axis title
  )                                   

print(d)

# save as .PNG
ggsave("density.png", plot = d, width = 8, height = 6, units = "in", dpi = 300)
